# Supplementary material for: Preparation of Cellulose Fiber Loaded with CuO Nanoparticles for Enhanced Shelf Life and Quality of Tomato Fruit
Source: Materials (Basel). 2024 Jun 10;17(12):2823. doi: 10.3390/ma17122823 (PMC11204958; doi:10.3390/ma17122823)
Supplement: Supplementary file 1 [file materials-17-02823-s001.zip]

Archive with 1 entries (1 files):
- materials-2999830-supplementary.pdf
